# Supplementary material for: KaRhab: an international online registry for cardiac rhabdomyomas
Source: Orphanet J Rare Dis. 2025 Jan 30;20:44. doi: 10.1186/s13023-024-03470-w (PMC11780848; doi:10.1186/s13023-024-03470-w)
Supplement: Supplementary file 1 [file 13023_2024_3470_MOESM1_ESM.xlsx]

## Sheet: overview
ID	Gender	Mean Age	Time of Diagnosis	Week of gestation	Ultrasonography	Biopsy/Histology	MRI/CT	method unknown	diag_age_years	diag_age_months	diag_age_days	Number of RHM	LV	RV	RA	LA	other location	unknown location	specific other location	Symptoms	Obstruction	Cardial dysfunction	Arrythmia	other symptoms	other symptoms specific	Obstruction of inflow tract	Obstruction of outflow tract	SVT	VT	Extrasystolia	Bradycardia	other arrythmia	specific arrythmia	age_d_2	Size	Intensive care	Surgery	Catheter intervention	Pharmacological treatment	Everolimus	Sirolimus	other medication	Regression	Complete Disappearance	Progression	Complete operative resection	Partial operative resection	No effect	Diagnosis of TSC
50	male	0.08	postnatal		yes				0	0	1	multiple	yes	yes						symptomatic	yes						yes							1	13	yes	no	no	yes	yes			yes						yes
59	male	18.72	postnatal		yes				0	0	1	multiple	yes	yes						asymptomatic														1	2	yes	no	no	yes	yes			yes						yes
62	female	17.52	prenatal	23	yes							multiple	yes	yes	yes	yes				asymptomatic															20	yes	yes	yes	yes			yes					yes		yes
63	female	0.06	prenatal		yes							single		yes						symptomatic	yes						yes								19	yes	yes	no	no								yes		no
65	male	2.14	postnatal		yes					6		multiple	yes	yes	yes		yes		extracardial	asymptomatic																no	no	no	no										yes
67	male	13.26	postnatal		yes				0	4	10	single					yes		cranial atrial septum	asymptomatic														10		no	no	no	no					yes					yes
68	male	11.25	postnatal		yes							single			yes					asymptomatic																no	no	no	no										yes
70	male	22.46	prenatal	22	yes							multiple	yes	yes						symptomatic			yes									yes	ECG-changes			no	no	no	no										yes
73	female	0.56	prenatal	21	yes							multiple	yes							symptomatic	yes						yes								9	yes	no	no	yes	yes									yes
74	male	22.57	postnatal		yes					1	14	multiple	yes	yes				yes		asymptomatic														14	12	no	no	no	no				yes						yes
76	male	2.28										multiple		yes	yes					symptomatic			yes					yes									no	no	yes			yes						yes	yes
80	male	12.48	prenatal	35	yes							multiple	yes	yes						symptomatic	yes						yes									yes	no	no	no										no
81	male	4.07	prenatal	33	yes							multiple	yes	yes						symptomatic			yes								yes	yes	multiple atrial runs			yes	no	no	no										yes
82	female		prenatal	19	yes							multiple	yes	yes						symptomatic	yes						yes								23		no	no	no										yes
52	male	0	prenatal	29	yes							single		yes						symptomatic	yes	yes				yes									22	yes	no	no	no									yes	no
53	female	0.5	prenatal		yes							multiple		yes						symptomatic	yes		yes				yes	yes		yes		yes	AV-block Mobitz II			no	no	no	yes		yes		yes						no
54	female	0.5	prenatal		yes							single			yes					symptomatic	yes		yes	yes	patent foramen ovale	yes					yes	yes	Bradyarrhythmia		20	yes	yes	no	no					yes					no
56	female	41-50	postnatal		yes				0	5	0	single	yes							symptomatic		yes		yes	mitral regurgitation									0		no	yes	no	no										yes
57	male		prenatal	27	yes							multiple	yes	yes						symptomatic	yes	yes													40		no	no	no										no
58	female	31-40	postnatal		yes				31			single	yes							asymptomatic															37	no	no	no	no										yes
60	male	0.09	postnatal		yes		yes		0	0	1	multiple		yes						symptomatic			yes									yes	ECG-changes	1		no	no	no	no										yes
61	female	3	prenatal	19	yes		yes					multiple	yes							asymptomatic															10	no	no	no	yes	yes			yes						yes
62	male	0.5	prenatal	20	yes							multiple	yes	yes	yes	yes				symptomatic			yes						yes						40	yes	no	no	yes	yes			yes						yes
63	female	0.25	prenatal	32	yes							multiple	yes	yes	yes					symptomatic		yes		yes	tricuspid regurgitation, patent ductus arteriosus										51	yes	no	yes	yes		yes	yes	yes						yes
64	male	0.5	postnatal		yes				0	0	1	multiple	yes	yes						symptomatic	yes						yes							1	16	yes	no	no	yes	yes		yes	yes	yes					yes
65		0.58	postnatal		yes	yes			0	0	12	multiple	yes	yes						symptomatic	yes						yes							12	20	no	yes	no	no					yes
66	female	5	prenatal	30	yes							multiple	yes	yes						symptomatic	yes			yes	patent foramen ovale, patent ductus arteriosus	yes	yes								25		yes	yes	yes			yes	yes						yes
68	female		prenatal		yes							multiple	yes							symptomatic	yes						yes								18		no	no	yes		yes		yes						no
69	male		prenatal		yes							multiple		yes						symptomatic		yes	yes								yes					yes	no	no	yes			yes						yes	yes
70	male		postnatal		yes							multiple	yes	yes						symptomatic	yes			yes			yes									no	no	no	yes		yes		yes						yes
71	male		prenatal									multiple	yes	yes						symptomatic			yes					yes				yes	ECG-changes				no	no	yes	yes		yes	yes						yes
72			prenatal	22	yes							multiple	yes	yes						symptomatic		yes	yes									yes	ectopic beats		35	yes	no	no	yes		yes	yes	yes						yes
73	male		prenatal	22	yes							multiple	yes							asymptomatic																no	no	no	no										yes
74	female		prenatal	23	yes							single	yes	yes	yes					symptomatic			yes									yes	ECG-changes			yes	no	no	yes	yes		yes	yes						yes
75	female		prenatal	34	yes	yes						single					yes		pericardial around left ventricle	symptomatic		yes													47	yes			yes		yes								yes
76	female		prenatal	32	yes							single	yes	yes						asymptomatic																no	no	no	no									yes
77	female	61-70	postnatal		yes				34			single	yes							asymptomatic																												yes	yes
78	female		prenatal	21	yes							single	yes	yes	yes					symptomatic	yes		yes			yes						yes	ventricular preexcitation						yes	yes	yes	yes	yes						yes
79			prenatal	34	yes							multiple	yes	yes						symptomatic	yes						yes												yes			yes
80			postnatal		yes						3	multiple	yes	yes						symptomatic				yes	patent foramen ovale									3
82	female	2.5	prenatal		yes							single		yes						asymptomatic																													yes
84	male		postnatal		yes	yes			3			single			yes					symptomatic			yes					yes							65		yes									yes			yes
85	female	28	postnatal							6		single						yes		symptomatic			yes																										yes
86	male		prenatal	22	yes							multiple						yes		asymptomatic																													yes
87	male		postnatal		yes						14	multiple						yes		asymptomatic														14															yes
88	male		postnatal		yes					3		multiple	yes	yes	yes					asymptomatic																													yes
90		1.42	prenatal		yes							single		yes						symptomatic	yes						yes								20				yes	yes					yes				no
91		2.17			yes							single						yes		symptomatic				yes	Obstruction of cavity										52				yes	yes			yes						no
92		15.42			yes							single						yes		symptomatic			yes																yes	yes				yes					yes
93		17			yes							single						yes		asymptomatic																			yes	yes		yes						yes	yes
94		10			yes							single						yes		symptomatic			yes	yes	mitral regurgitation										29				yes	yes					yes				yes
95		1.08			yes							single						yes		symptomatic				yes	Obstruction of cavity										50				yes	yes			yes						yes
96		6.5			yes							single						yes		symptomatic			yes																yes	yes			yes						no
97		2.83			yes							multiple						yes		symptomatic				yes	mitral regurgitation														yes	yes			yes						yes
98		5.33			yes							multiple	yes					yes		symptomatic	yes						yes												yes	yes			yes						yes
99		5.67			yes							multiple	yes					yes		symptomatic	yes						yes												yes	yes			yes						yes
100		7.33			yes							multiple						yes		symptomatic				yes	tricuspid regurgitation														yes	yes			yes						yes
101		3.58			yes							multiple	yes					yes		symptomatic	yes						yes												yes	yes			yes						yes
102		2.92			yes							multiple						yes		asymptomatic																			yes	yes		yes		yes					yes
104	female		postnatal		yes						1	single		yes						symptomatic	yes						yes							1	37				yes	yes			yes						no
105	male		prenatal		yes							multiple	yes	yes						symptomatic			yes									yes	ectopic atrial rhythm		30	yes	no		yes	yes			yes						yes
108	male		prenatal		yes							multiple	yes	yes						symptomatic		yes	yes					yes							37	yes	no	no	yes	yes		yes	yes						no
109	male	1.75	prenatal		yes							multiple	yes	yes		yes				symptomatic		yes	yes					yes								yes	no	no	yes	yes		yes	yes						yes
110	male		postnatal		yes		yes					multiple	yes		yes					symptomatic			yes									yes				no	no	no										yes	yes
111	female		postnatal		yes		yes					multiple	yes							symptomatic			yes									yes				no	no	no										yes	yes
112	male		postnatal		yes		yes					multiple	yes	yes						symptomatic			yes									yes				no	no	no										yes	yes
113	female		postnatal		yes		yes					multiple	yes							symptomatic			yes									yes				no	no	no										yes	yes
[truncated: 14 more columns]
