# Supplementary material for: KaRhab: an international online registry for cardiac rhabdomyomas
Source: Orphanet J Rare Dis. 2025 Jan 30;20:44. doi: 10.1186/s13023-024-03470-w (PMC11780848; doi:10.1186/s13023-024-03470-w)
Supplement: Supplementary file 2 [file 13023_2024_3470_MOESM2_ESM.xlsx]

## Sheet: Blatt 1 - table
table
Items of KaRhab-Questionnaire
General information	Gender
	Nationality
	Age
Diagnosis	prenatal diagnosis	week of gestation
	postnatal diagnosis	age of diagnosis
	mode of diagnosis	MRI/CT, Echokardiograpy/Ultrasound, Biopsy, other
Cardiac RHM	Number
	Size
	Localisation	left ventricle (incl. interventricular septum), right ventricle, right atrium, left atrium, other, unknown
Symptoms	asymptomatic
	symptomatic	obstruction	obstruction of the outflow tract, obstruction of the inflow tract
		cardiac dysfunction
		arrythmia	supraventricular tachycardia, ventricular tachycardia, extrasystoles, bradykardia, other
		other
Therapy	Intensive medical care	ventilation, duration
	Surgery	Age and time of surgery
	Catheter intervention	Age and time of intervention
	Medication	Everolimus/Sirolimus	age of therapy start, starting dose, target dose, target drug level, maximum drug level, duration, side effects, interruptions
		other
Therapy results	outcome (size)	Regression (reduction), complete disappearance, progression, complete (surgical) removal, partial (surgical) removal, no effect, other
	outcome (symptoms)	improvement / disappearance of arrhythmia, improvement / disappearance of heart failure, disappearance of dependence on the ductus arteriosus, no effect, other
Progress controls	ongoing, completed, none, unknown
Other tumor diseases	subependymal nodules (SEN), subependymal giant cell astrocytomas (SEGA), renal tumors (angiomyolipomas), other
Development	Developmental disorder, Intellectual disability, IQ (if performed), seizure
TSC	Presence of TSC, Fulfillment of clinical criteria
	Genetic test	pathogenic variant in TSC1, TSC2, variant of unknown significance in TSC1 or TSC2, inconspicuous findings, other
		mode of inheritance
Other diseases, symptoms and examinations
